# Supplementary material for: Inactivation Methods for Experimental Nipah Virus Infection
Source: Viruses. 2022 May 15;14(5):1052. doi: 10.3390/v14051052 (PMC9145063; doi:10.3390/v14051052)
Supplement: Supplementary file 1 [file viruses-14-01052-s001.zip]

Archive with 1 entries (1 files):
- viruses-1656559-supplementary.pdf
